# Supplementary material for: Co-Occurrence of Congenital Aniridia Due to Nonsense PAX6 Variant p.(Cys94*) and Chromosome 21 Trisomy in the Same Patient
Source: Int J Mol Sci. 2023 Oct 24;24(21):15527. doi: 10.3390/ijms242115527 (PMC10650867; doi:10.3390/ijms242115527)
Supplement: Supplementary file 1 [file ijms-24-15527-s001.zip]

Archive with 1 entries (1 files):
- ijms-2661198-supplementary.pdf
